# Supplementary material for: Toxic Metals in a Paddy Field System: A Review
Source: Toxics. 2022 May 16;10(5):249. doi: 10.3390/toxics10050249 (PMC9148070; doi:10.3390/toxics10050249)
Supplement: Supplementary file 1 [file toxics-10-00249-s001.zip]

Archive with 1 entries (1 files):
- Toxics-SM-template-updated - Copy.pdf
